# Supplementary material for: Healthy diets can create environmental trade-offs, depending on how diet quality is measured
Source: Nutr J. 2020 Oct 27;19:117. doi: 10.1186/s12937-020-00629-6 (PMC7592508; doi:10.1186/s12937-020-00629-6)
Supplement: Supplementary file 4 — Additional file 4: Supplemental Table 2. Characteristics of study population, National Health and Nutrition Examination Survey (2005–2016) 1Sample sizes are unweighted. 2Percentages within each column adjusted for survey weight. [file 12937_2020_629_MOESM4_ESM.xlsx]

## Sheet: Supp. Table 2
Supplemental Table 2. Characteristics of study population, National Health and Nutrition Examination Survey (2005-2016)
Characteristic			n1		Percent (95% CI)2
Age (y)			50014		100
	2-3		2639		2.78774	(2.6-3)
	4-8		5436		6.81792	(6.4-7.2)
	9-13		5263		6.71747	(6.4-7.1)
	14-18		5176		7.22285	(6.9-7.6)
	19-30		6825		17.0686	(16.1-18.1)
	31-50		10420		27.5477	(26.7-28.5)
	51-70		9179		22.6878	(21.9-23.5)
	70+		5076		9.14995	(8.6-9.7)
Sex			50014		100
	Female		24702		48.7992	(48.3-49.3)
	Male		25312		51.2008	(50.7-51.7)
1Sample sizes are unweighted.
2Percentages within each column adjusted for survey weight.
