# Supplementary material for: Healthy diets can create environmental trade-offs, depending on how diet quality is measured
Source: Nutr J. 2020 Oct 27;19:117. doi: 10.1186/s12937-020-00629-6 (PMC7592508; doi:10.1186/s12937-020-00629-6)
Supplement: Supplementary file 9 — Additional file 9: Supplemental Table 7. Annual amount of agricultural land used to produce Total Food Demand, by land use category and Healthy Eating Index-2015 quintile Total Food Demand represents the sum of retail waste, consumer waste, inedible portions, and consumed food. Higher quintiles represent higher diet quality. HEI-2015, Healthy Eating Index-2015. 1Test for linear trend across quintiles 1 through 5. [file 12937_2020_629_MOESM9_ESM.xlsx]

## Sheet: Supp. Table 7
Supplemental Table 7: Annual amount of agricultural land used to produce Total Food Demand, by land use category and Healthy Eating Index-2015 quintile
Land use category				Overall			HEI-2015 quintile 1			HEI-2015 quintile 5			P-trend1
				Mean (95% CI), million hectares
Total				185.866	(182.1-189.4)		41.1929	(39.8-42.5)		27.1392	(26-28.2)		0.0421987
Grains				6.24333	(6.2-6.3)		1.39617	(1.4-1.4)		1.07911	(1.1-1.1)		0.00423887
Fruits				2.81982	(2.7-2.9)		0.140443	(0.1-0.2)		1.05171	(1-1.1)		0.000829842
Vegetables				2.51221	(2.4-2.6)		0.31212	(0.3-0.3)		0.620056	(0.6-0.7)		0.0105079
Legumes				0.23139	(0.2-0.2)		0.023285	(0-0)		0.0843304	(0.1-0.1)		0.0269869
Nuts				0.311746	(0.3-0.3)		0.0175396	(0-0)		0.135055	(0.1-0.1)		0.0169529
Sweeteners				2.09817	(2.1-2.1)		0.554487	(0.5-0.6)		0.265525	(0.3-0.3)		0.000576126
Feed grains and oilseeds				14.6148	(14.4-14.8)		2.77117	(2.7-2.8)		2.59171	(2.5-2.7)		0.588402
Hay				16.6493	(16.2-17.1)		3.8589	(3.7-4)		2.16945	(2-2.3)		0.0301904
Cropland pasture				8.06752	(7.5-8.6)		2.40304	(2.2-2.6)		0.187146	(0-0.3)		0.0156593
Permanent pasture				132.317	(129.6-134.8)		29.7157	(28.8-30.6)		18.9551	(18.1-19.7)		0.0365957
																			0
Total Food Demand represents the sum of retail waste, consumer waste, inedible portions, and consumed food.
Higher quintiles represent higher diet quality.
HEI-2015, Healthy Eating Index-2015.
1Test for linear trend across quintiles 1 through 5.
