# Supplementary material for: Healthy diets can create environmental trade-offs, depending on how diet quality is measured
Source: Nutr J. 2020 Oct 27;19:117. doi: 10.1186/s12937-020-00629-6 (PMC7592508; doi:10.1186/s12937-020-00629-6)
Supplement: Supplementary file 10 — Additional file 10: Supplemental Table 8. Annual amount of fertilizer nutrients used to produce Total Food Demand, by land use category and Healthy Eating Index-2015 quintile Total Food Demand represents the sum of retail waste, consumer waste, inedible portions, and consumed food. Higher quintiles represent higher diet quality. Fertilizers nutrients represents the sum of nitrogen, phosphorus (P2O5), and potash (K2O). HEI-2015, Health Eating Index-2015. NA, not applicable. 1Test for linear trend across quintiles 1 through 5. [file 12937_2020_629_MOESM10_ESM.xlsx]

## Sheet: Supp. Table 8
Supplemental Table 8: Annual amount of fertilizer nutrients used to produce Total Food Demand, by land use category and Healthy Eating Index-2015 quintile
Land use category				Overall			HEI-2015 quintile 1			HEI-2015 quintile 5			P-trend1
				Mean (95% CI), million kg
Total				7068.11	(6923-7203)		1655.84	(1601-1707)		1397.34	(1337-1450)		0.0907377
Grains				820.038	(810-830)		183.381	(180-187)		141.738	(138-145)		0.00423998
Fruits				374.366	(361-387)		18.6455	(17-20)		139.628	(133-146)		0.000829811
Vegetables				1050.06	(1009-1091)		130.46	(121-140)		259.172	(244-274)		0.0105086
Legumes				46.2232	(44-48)		4.65149	(4-5)		16.8461	(15-18)		0.0269811
Nuts				35.2238	(34-37)		1.98178	(2-2)		15.2598	(14-16)		0.0169529
Sweeteners				545.244	(536-555)		144.092	(141-147)		69.001	(67-71)		0.000575707
Feed grains and oilseeds				1550.46	(1527-1574)		293.989	(286-301)		274.951	(267-282)		0.588501
Hay				2674.06	(2604-2739)		619.783	(595-643)		348.439	(329-367)		0.0301939
Cropland pasture				0	(0-0)		0	(0-0)		0	(0-0)		NA
Permanent pasture				0	(0-0)		0	(0-0)		0	(0-0)		NA
Total Food Demand represents the sum of retail waste, consumer waste, inedible portions, and consumed food.
Higher quintiles represent higher diet quality.
Fertilizers nutrients represents the sum of nitrogen, phosphorus (P2O5), and potash (K2O).
HEI-2015, Health Eating Index-2015.
NA, not applicable
1Test for linear trend across quintiles 1 through 5.
