# Supplementary material for: Healthy diets can create environmental trade-offs, depending on how diet quality is measured
Source: Nutr J. 2020 Oct 27;19:117. doi: 10.1186/s12937-020-00629-6 (PMC7592508; doi:10.1186/s12937-020-00629-6)
Supplement: Supplementary file 12 — Additional file 12: Supplemental Table 10. Annual amount of irrigation water used to produce Total Food Demand, by land use category and Healthy Eating Index-2015 quintile Total Food Demand represents the sum of retail waste, consumer waste, inedible portions, and consumed food. Higher quintiles represent higher diet quality. HEI-2015, Healthy Eating Index-2015. 1Test for linear trend across quintiles 1 through 5. [file 12937_2020_629_MOESM12_ESM.xlsx]

## Sheet: Supp. Table 10
Supplemental Table 10: Annual amount of irrigation water used to produce Total Food Demand, by land use category and Healthy Eating Index-2015 quintile
Land use category				Overall			HEI-2015 quintile 1			HEI-2015 quintile 5			P-trend1
				Mean (95% CI), million cubic meters
Total				65249.1	(63914-66491)		10403.6	(10059-10723)		14781.6	(14142-15338)		0.00724787
Grains				4612.25	(4556-4668)		1031.42	(1012-1051)		797.194	(778-816)		0.00423998
Fruits				16871.4	(16269-17460)		840.289	(757-921)		6292.53	(6000-6579)		0.000829811
Vegetables				11097.9	(10662-11527)		1378.82	(1276-1482)		2739.15	(2579-2896)		0.0105086
Legumes				279.919	(268-291)		28.1686	(25-31)		102.017	(93-110)		0.0269811
Nuts				1120.47	(1071-1171)		63.0402	(55-71)		485.413	(458-514)		0.0169529
Sweeteners				2109.16	(2074-2146)		557.39	(546-570)		266.916	(260-274)		0.000575707
Feed grains and oilseeds				5598.87	(5513-5682)		1061.62	(1035-1088)		992.875	(965-1019)		0.588501
Hay				17669.6	(17204-18101)		4095.39	(3929-4250)		2302.41	(2172-2423)		0.0301939
Cropland pasture				338.455	(313-362)		100.814	(92-109)		7.85129	(2-14)		0.0156593
Permanent pasture				5551.09	(5438-5656)		1246.66	(1207-1284)		795.219	(759-828)		0.0366002
Total Food Demand represents the sum of retail waste, consumer waste, inedible portions, and consumed food.
Higher quintiles represent higher diet quality.
HEI-2015, Healthy Eating Index-2015.
1Test for linear trend across quintiles 1 through 5.
