# Supplementary material for: Healthy diets can create environmental trade-offs, depending on how diet quality is measured
Source: Nutr J. 2020 Oct 27;19:117. doi: 10.1186/s12937-020-00629-6 (PMC7592508; doi:10.1186/s12937-020-00629-6)
Supplement: Supplementary file 14 — Additional file 14: Supplemental Table 12. Annual amount of fertilizer nutrients used to produce Total Food Demand, by Alternative Healthy Eating Index-2010 quintile Total Food Demand represents the sum of retail waste, consumer waste, inedible portions, and consumed food. Higher quintiles represent higher diet quality. Fertilizers include nitrogen, phosphorus (P2O5), and potash (K2O). AHEI-2010, Alternative Healthy Eating Index-2010. NA, not applicable. 1Test for linear trend across quintiles 1 through 5. [file 12937_2020_629_MOESM14_ESM.xlsx]

## Sheet: Supp. Table 12
Supplemental Table 12: Annual amount of fertilizer nutrients used to produce Total Food Demand, by Alternative Healthy Eating Index-2010 quintile
Land use category			Overall			AHEI-2010 quintile 1			AHEI-2010 quintile 5			P-trend1
			Mean (95% CI), million kg
Total			7068.11	(6923-7203)		2433.18	(2358-2503)		966.077	(890-1037)		0.0214829
Grains			820.038	(810-830)		194.625	(190-199)		132.538	(130-135)		0.000528304
Fruits			374.366	(361-387)		56.8118	(53-60)		84.3853	(79-89)		0.00852145
Vegetables			1050.06	(1009-1091)		133.241	(123-143)		287.344	(270-304)		0.000111162
Legumes			46.2232	(44-48)		5.66389	(5-6)		14.3984	(13-16)		0.0122425
Nuts			35.2238	(34-37)		2.00717	(2-2)		13.1958	(12-14)		0.00225409
Sweeteners			545.244	(536-555)		167.596	(164-172)		64.4684	(63-66)		0.00207467
Feed grains and oilseeds			1550.46	(1527-1574)		384.353	(374-394)		244.464	(237-251)		0.00412336
Hay			2674.06	(2604-2739)		960.425	(926-993)		229.646	(212-246)		0.00602278
Cropland pasture			0	(0-0)		0	(0-0)		0	(0-0)		NA
Permanent pasture			0	(0-0)		0	(0-0)		0	(0-0)		NA
Total Food Demand represents the sum of retail waste, consumer waste, inedible portions, and consumed food.
Higher quintiles represent higher diet quality.
Fertilizers include nitrogen, phosphorus (P2O5), and potash (K2O).
AHEI-2010, Alternate Healthy Eating Index-2010.
NA, not applicable
1Test for linear trend across quintiles 1 through 5.
