# Supplementary material for: Healthy diets can create environmental trade-offs, depending on how diet quality is measured
Source: Nutr J. 2020 Oct 27;19:117. doi: 10.1186/s12937-020-00629-6 (PMC7592508; doi:10.1186/s12937-020-00629-6)
Supplement: Supplementary file 15 — Additional file 15: Supplemental Table 13. Annual amount of pesticides used to produce Total Food Demand, by Alternative Healthy Eating Index-2010 quintile Total Food Demand represents the sum of retail waste, consumer waste, inedible portions, and consumed food. Higher quintiles represent higher diet quality. Pesticides include herbicides, insecticides, and fungicides. AHEI-2010, Health Eating Index-2010. NA, not applicable. 1Test for linear trend across quintiles 1 through 5. [file 12937_2020_629_MOESM15_ESM.xlsx]

## Sheet: Supp. Table 13
Supplemental Table 13: Annual amount of pesticides used to produce Total Food Demand, by Alternative Healthy Eating Index-2010 quintile
Land use category			Overall			AHEI-2010 quintile 1			AHEI-2010 quintile 5			P-trend1
			Mean (95% CI), million kg
Total			242.673	(238-247)		45.8346	(44-47)		44.7573	(41-48)		0.862077
Grains			5.22002	(5-5)		1.2389	(1-1)		0.843685	(1-1)		0.000528304
Fruits			108.897	(105-113)		16.5256	(16-17)		24.5463	(23-26)		0.00852145
Vegetables			31.7209	(30-33)		4.02503	(4-4)		8.68028	(8-9)		0.000111162
Legumes			1.13058	(1-1)		0.138535	(0-0)		0.352174	(0-0)		0.0122425
Nuts			4.03087	(4-4)		0.229692	(0-0)		1.51008	(1-2)		0.00225409
Sweeteners			7.71426	(8-8)		2.3712	(2-2)		0.912117	(1-1)		0.00207467
Feed grains and oilseeds			27.9752	(28-28)		6.93493	(7-7)		4.4109	(4-5)		0.00412336
Hay			55.9839	(55-57)		20.1074	(19-21)		4.80786	(4-5)		0.00602278
Cropland pasture			0	(0-0)		0	(0-0)		0	(0-0)		NA
Permanent pasture			0	(0-0)		0	(0-0)		0	(0-0)		NA
Total Food Demand represents the sum of retail waste, consumer waste, inedible portions, and consumed food.
Higher quintiles represent higher diet quality.
Pesticides include herbicides, insecticides, and fungicides.
AHEI-2010, Health Eating Index-2010.
NA. not applicable
1Test for linear trend across quintiles 1 through 5.
