# Supplementary material for: Healthy diets can create environmental trade-offs, depending on how diet quality is measured
Source: Nutr J. 2020 Oct 27;19:117. doi: 10.1186/s12937-020-00629-6 (PMC7592508; doi:10.1186/s12937-020-00629-6)
Supplement: Supplementary file 16 — Additional file 16: Supplemental Table 14. Annual amount of irrigation water used to produce Total Food Demand, by Healthy Eating Index-2010 quintile Total Food Demand represents the sum of retail waste, consumer waste, inedible portions, and consumed food. Higher quintiles represent higher diet quality. AHEI-2010, Alternative Healthy Eating Index-2010. 1Test for linear trend across quintiles 1 through 5. [file 12937_2020_629_MOESM16_ESM.xlsx]

## Sheet: Supp. Table 14
Supplemental Table 14: Annual amount of irrigation water used to produce Total Food Demand, by Alternative Healthy Eating Index-2010 quintile
Land use category			Overall			AHEI-2010 quintile 1			AHEI-2010 quintile 5			P-trend1
			Mean (95% CI), million cubic meters
Total			65249.1	(63914-66491)		15287.7	(14816-15727)		10219.5	(9413-10968)		0.0662153
Grains			4612.25	(4556-4668)		1094.66	(1068-1121)		745.454	(731-760)		0.000528304
Fruits			16871.4	(16269-17460)		2560.31	(2408-2709)		3802.95	(3582-4019)		0.00852145
Vegetables			11097.9	(10662-11527)		1408.2	(1304-1512)		3036.9	(2851-3215)		<0.001
Legumes			279.919	(268-291)		34.2995	(31-38)		87.194	(80-94)		0.0122425
Nuts			1120.47	(1071-1171)		63.8479	(56-72)		419.758	(395-445)		0.00225409
Sweeteners			2109.16	(2074-2146)		648.31	(632-665)		249.382	(242-257)		0.00207467
Feed grains and oilseeds			5598.87	(5513-5682)		1387.94	(1352-1423)		882.783	(856-907)		0.00412336
Hay			17669.6	(17204-18101)		6346.28	(6117-6561)		1517.45	(1398-1628)		0.00602278
Cropland pasture			338.455	(313-362)		201.12	(189-213)		0	(0-0)		0.0603035
Permanent pasture			5551.09	(5438-5656)		1812.99	(1758-1864)		514.337	(458-567)		0.00597541
Total Food Demand represents the sum of retail waste, consumer waste, inedible portions, and consumed food.
Higher quintiles represent higher diet quality.
AHEI-2010, Alternate Healthy Eating Index-2010.
1Test for linear trend across quintiles 1 through 5.
